# Supplementary material for: Measuring homoplasy I: comprehensive measures of maximum and minimum cost under parsimony across discrete cost matrix character types
Source: Cladistics. 2024 Jun 25;41(1):1–27. doi: 10.1111/cla.12582 (PMC11811818; doi:10.1111/cla.12582)
Supplement: Supplementary file 1 — Data S1. Supporting Information. [file CLA-41-1-s001.txt]

Supplementary information accompanying Hoyal Cuthill & Lloyd (2024)
Systems of equations for the calculation of maximal homoplasy and corresponding state frequencies with their solutions

Notation used in these equation systems (variables are given single character names):

Inter-state transiton costs:
c0,1=m
c1,0=n
c0,2=o
c2,0=p
c2,1=q
c1,2=r
c0,3=d
c1,3=e
c2,3=f
c3,0=b
c3,1=h
c3,2=i

State frequencies:
freq 0 = x
freq 1 = y
freq 2 = z
freq 3 = a

Implied costs if a given state were ancestral for all transitions:
cost if 0 ancestral = u
cost if 1 ancestral = v
cost if 2 ancestral = w
cost if 3 ancestral = s

gmax = g

Binary characters:

Binary equation system for solution for state frequencies:
y=t-x
x=t-y
my=nx

Binary solution for x:
x = (m*t)/(n+m)

Binary solution for y:
y = (n*t)/(n+m)

Binary equation system for solution for gmax:
x=(mt)/(n+m)
g=nx

Binary solution for gmax (here denoted using single character g):
g = (m*n*t)/(n+m)

3-state characters:

3-state equation system for solution for state frequencies:
y=t-x-z
x=t-y-z
z=t-x-y
m(t-x-z)+o(t-x-y)=n(t-y-z)+r(t-x-y)
m(t-x-z)+o(t-x-y)=p(t-y-z)+q(t-x-z)
n(t-y-z)+r(t-x-y)=p(t-y-z)+q(t-x-z)

3-state solution for x:
x = (((q-m)*r-o*q)*t)/((q-p-m)*r+((-o)-n)*q+(o-m)*p-n*o+m*n)

3-state solution for y:
y = -((p*r-o*p+n*o)*t)/((q-p-m)*r+((-o)-n)*q+(o-m)*p-n*o+m*n)

3-state solution for z:
z = -((n*q+m*p-m*n)*t)/((q-p-m)*r+((-o)-n)*q+(o-m)*p-n*o+m*n)

3-state equation system for solution for gmax:
x=(((q-m)r-oq)t)/((q-p-m)r+(-o-n)q+(o-m)p-no+mn)
y=-((pr-op+no)t)/((q-p-m)r+(-o-n)q+(o-m)p-no+mn)
g=xp+yq

3-state solution for gmax:
g = -((m*p*r+n*o*q)*t)/((q-p-m)*r+((-o)-n)*q+(o-m)*p-n*o+m*n)

4-state characters:

4-state equation system for solution for state frequencies:
x = t-y-z-a
y = t-x-z-a
z = t-x-y-a
a = t-x-y-z
m*(t-x-z-a)+o*(t-x-y-a)+d*(t-x-y-z)=n*(t-y-z-a)+r*(t-x-y-a)+e*(t-x-y-z)
m*(t-x-z-a)+o*(t-x-y-a)+d*(t-x-y-z)=p*(t-y-z-a)+q*(t-x-z-a)+f*(t-x-y-z)
m*(t-x-z-a)+o*(t-x-y-a)+d*(t-x-y-z)=b*(t-y-z-a)+h*(t-x-z-a)+i*(t-x-y-a)
n*(t-y-z-a)+r*(t-x-y-a)+e*(t-x-y-z)=p*(t-y-z-a)+q*(t-x-z-a)+f*(t-x-y-z)
n*(t-y-z-a)+r*(t-x-y-a)+e*(t-x-y-z)=b*(t-y-z-a)+h*(t-x-z-a)+i*(t-x-y-a)
p*(t-y-z-a)+q*(t-x-z-a)+f*(t-x-y-z)=b*(t-y-z-a)+h*(t-x-z-a)+i*(t-x-y-a)

4-state solution for x:
x = (((d*q-f*m+(f-d)*h)*r+((e-d)*i-e*o)*q+(e-f)*h*o+(f-e)*i*m)*t)/(((b+d)*q+(m-h-d)*p+((-b)-f)*m+(f-d)*h+(d-f)*b)*r+((n-b-e)*o+((-i)-d)*n+(e-d)*i+(d-e)*b)*q+((h+e)*o+((-i)-e)*m+(d-e)*i+(e-d)*h)*p+(((-h)-f)*n+(e-f)*h+(f-e)*b)*o+((i+f)*m+(f-d)*i+(d-f)*h)*n+((f-e)*i+(e-f)*b)*m)

4-state solution for y:
y = -(((d*p+(f-d)*b)*r+((e-d)*i-e*o)*p+(f*n+(e-f)*b)*o+(d-f)*i*n)*t)/(((b+d)*q+(m-h-d)*p+((-b)-f)*m+(f-d)*h+(d-f)*b)*r+((n-b-e)*o+((-i)-d)*n+(e-d)*i+(d-e)*b)*q+((h+e)*o+((-i)-e)*m+(d-e)*i+(e-d)*h)*p+(((-h)-f)*n+(e-f)*h+(f-e)*b)*o+((i+f)*m+(f-d)*i+(d-f)*h)*n+((f-e)*i+(e-f)*b)*m)

4-state solution for z:
z = -(((d*n+(e-d)*b)*q+(e*m+(d-e)*h)*p+((f-d)*h-f*m)*n+(f-e)*b*m)*t)/(((b+d)*q+(m-h-d)*p+((-b)-f)*m+(f-d)*h+(d-f)*b)*r+((n-b-e)*o+((-i)-d)*n+(e-d)*i+(d-e)*b)*q+((h+e)*o+((-i)-e)*m+(d-e)*i+(e-d)*h)*p+(((-h)-f)*n+(e-f)*h+(f-e)*b)*o+((i+f)*m+(f-d)*i+(d-f)*h)*n+((f-e)*i+(e-f)*b)*m)

4-state solution for a:
a = (((b*q+(m-h)*p-b*m)*r+((n-b)*o-i*n)*q+(h*o-i*m)*p-h*n*o+i*m*n)*t)/(((b+d)*q+(m-h-d)*p+((-b)-f)*m+(f-d)*h+(d-f)*b)*r+((n-b-e)*o+((-i)-d)*n+(e-d)*i+(d-e)*b)*q+((h+e)*o+((-i)-e)*m+(d-e)*i+(e-d)*h)*p+(((-h)-f)*n+(e-f)*h+(f-e)*b)*o+((i+f)*m+(f-d)*i+(d-f)*h)*n+((f-e)*i+(e-f)*b)*m)

4-state equation system for solution for gmax:
x = (((d*q-f*m+(f-d)*h)*r+((e-d)*i-e*o)*q+(e-f)*h*o+(f-e)*i*m)*t)/(((b+d)*q+(m-h-d)*p+((-b)-f)*m+(f-d)*h+(d-f)*b)*r+((n-b-e)*o+((-i)-d)*n+(e-d)*i+(d-e)*b)*q+((h+e)*o+((-i)-e)*m+(d-e)*i+(e-d)*h)*p+(((-h)-f)*n+(e-f)*h+(f-e)*b)*o+((i+f)*m+(f-d)*i+(d-f)*h)*n+((f-e)*i+(e-f)*b)*m)
y = -(((d*p+(f-d)*b)*r+((e-d)*i-e*o)*p+(f*n+(e-f)*b)*o+(d-f)*i*n)*t)/(((b+d)*q+(m-h-d)*p+((-b)-f)*m+(f-d)*h+(d-f)*b)*r+((n-b-e)*o+((-i)-d)*n+(e-d)*i+(d-e)*b)*q+((h+e)*o+((-i)-e)*m+(d-e)*i+(e-d)*h)*p+(((-h)-f)*n+(e-f)*h+(f-e)*b)*o+((i+f)*m+(f-d)*i+(d-f)*h)*n+((f-e)*i+(e-f)*b)*m)
z = -(((d*n+(e-d)*b)*q+(e*m+(d-e)*h)*p+((f-d)*h-f*m)*n+(f-e)*b*m)*t)/(((b+d)*q+(m-h-d)*p+((-b)-f)*m+(f-d)*h+(d-f)*b)*r+((n-b-e)*o+((-i)-d)*n+(e-d)*i+(d-e)*b)*q+((h+e)*o+((-i)-e)*m+(d-e)*i+(e-d)*h)*p+(((-h)-f)*n+(e-f)*h+(f-e)*b)*o+((i+f)*m+(f-d)*i+(d-f)*h)*n+((f-e)*i+(e-f)*b)*m)
a = (((b*q+(m-h)*p-b*m)*r+((n-b)*o-i*n)*q+(h*o-i*m)*p-h*n*o+i*m*n)*t)/(((b+d)*q+(m-h-d)*p+((-b)-f)*m+(f-d)*h+(d-f)*b)*r+((n-b-e)*o+((-i)-d)*n+(e-d)*i+(d-e)*b)*q+((h+e)*o+((-i)-e)*m+(d-e)*i+(e-d)*h)*p+(((-h)-f)*n+(e-f)*h+(f-e)*b)*o+((i+f)*m+(f-d)*i+(d-f)*h)*n+((f-e)*i+(e-f)*b)*m)
g=b*x+h*y+i*z

4-state solution for gmax:
g = (((b*d*q-d*h*p-b*f*m)*r+((-b*e*o)-d*i*n)*q+(e*h*o-e*i*m)*p-f*h*n*o+f*i*m*n)*t)/(((d+b)*q+(m-h-d)*p+((-f)-b)*m+(f-d)*h-b*f+b*d)*r+((n-e-b)*o+((-i)-d)*n+(e-d)*i-b*e+b*d)*q+((h+e)*o+((-i)-e)*m+(d-e)*i+(e-d)*h)*p+(((-h)-f)*n+(e-f)*h+b*f-b*e)*o+((i+f)*m+(f-d)*i+(d-f)*h)*n+((f-e)*i-b*f+b*e)*m)
